# Supplementary material for: Metabolic Profiling of Sugarloaf Chicory Roots: Structural Assignment of Sesquiterpene Lactone Conjugates and Response to Reduced Irrigation
Source: Molecules. 2026 Feb 19;31(4):712. doi: 10.3390/molecules31040712 (PMC12942909; doi:10.3390/molecules31040712)
Supplement: Supplementary file 1 [file molecules-31-00712-s001.zip]

Archive with 1 entries (1 files):
- molecules-4141948-supplementary.pdf
